# Supplementary material for: Self-Enhanced Near-Infrared Copper Nanoscale Electrochemiluminescence Probe for the Sensitive Detection of Ciprofloxacin in Foods
Source: Foods. 2025 Feb 6;14(3):538. doi: 10.3390/foods14030538 (PMC11816994; doi:10.3390/foods14030538)
Supplement: Supplementary file 1 [file foods-14-00538-s001.zip]

Archive with 1 entries (1 files):
- foods-3435296-supplementary.pdf
